# Supplementary material for: Diagnostic Value of Machine Learning Models in Inflammation of Unknown Origin
Source: J Clin Med. 2025 Oct 9;14(19):7116. doi: 10.3390/jcm14197116 (PMC12526033; doi:10.3390/jcm14197116)
Supplement: Supplementary file 1 [file jcm-14-07116-s001.zip]

Archive with 1 entries (1 files):
- jcm-3881611-supplementary.pdf
